# Supplementary material for: Fatty Acid Profiles of Some Siberian Bryophytes and Prospects of Their Use in Chemotaxonomy
Source: Biomolecules. 2023 May 15;13(5):840. doi: 10.3390/biom13050840 (PMC10216562; doi:10.3390/biom13050840)
Supplement: Supplementary file 1 [file biomolecules-13-00840-s001.zip]

Archive with 1 entries (1 files):
- biomolecules-2220816-supplementary.pdf
